# Supplementary material for: Optimization of Printed Polyaniline Composites for Gas Sensing Applications
Source: Sensors (Basel). 2022 Jul 19;22(14):5379. doi: 10.3390/s22145379 (PMC9319473; doi:10.3390/s22145379)
Supplement: Supplementary file 1 [file sensors-22-05379-s001.zip]

Archive with 1 entries (1 files):
- sensors-1794522-supplementary.pdf
